# Supplementary material for: Evaluation of Three Serological Tests for Diagnosis of Canine Brucellosis
Source: Microorganisms. 2023 Aug 26;11(9):2162. doi: 10.3390/microorganisms11092162 (PMC10536495; doi:10.3390/microorganisms11092162)
Supplement: Supplementary file 1 [file microorganisms-11-02162-s001.zip]

Archive with 3 entries (3 files):
- S1a_b.jpg
- S2a_b.jpg
- S3.jpg
